# Supplementary material for: Prevalence, Predictors, and Outcomes of Pulmonary Hypertension in Patients with Lupus Nephritis
Source: Medicina (Kaunas). 2024 Jun 17;60(6):988. doi: 10.3390/medicina60060988 (PMC11205415; doi:10.3390/medicina60060988)
Supplement: Supplementary file 1 [file medicina-60-00988-s001.zip]

Archive with 1 entries (1 files):
- medicina-2983022-20240617-supplementary.pdf
